# Supplementary material for: 2-(2-Naphth­yloxy)pyrimidine
Source: Acta Crystallogr Sect E Struct Rep Online. 2009 Jul 18;65(Pt 8):o1881. doi: 10.1107/S1600536809026592 (PMC2977450; doi:10.1107/S1600536809026592)
Supplement: Supplementary file 1 [file e-65-o1881-sup1.cif]

##############################################################################
###                                                                        ###
###        Electronic paper (Acta Crystallographica Section E)             ###
###                                                                        ###
##############################################################################
#                                                                            #
# This CIF contains the data in a paper accepted for publication in Acta     #
# Crystallographica Section E. It conforms to the requirements of Notes      #
# for Authors for Section E, and has been peer reviewed under the auspices   #
# of the IUCr Commission on Journals.                                        #
#                                                                            #
# Full details of the Crystallographic Information File format               #
# are given in the paper "The Crystallographic Information File (CIF):       #
# a New Standard Archive File for Crystallography" by S. R. Hall, F. H.      #
# Allen and I. D. Brown [Acta Cryst. (1991), A47, 655-685].                  #
#                                                                            #
# The current version of the core CIF dictionary is obtainable from          #
# ftp://ftp.iucr.org/pub/cif_core.dic. The current version number is 2.4.    #
#                                                                            #
# Software is freely available for graphical display of the structure(s) in  #
# this CIF.  For information consult the CIF home page http://www.iucr.org/  #
# cif/home.html                                                              #
#                                                                            #
# This file may be used for bona fide research purposes within the           #
# scientific community so long as proper attribution is given to the journal # 
# article from which it was obtained.                                        #
#                                                                            #
##############################################################################
                                             
data_global
_audit_creation_method     SHELXL-97
_journal_date_recd_electronic     2009-07-07
_journal_date_accepted     2009-07-08
_journal_name_full     'Acta Crystallographica, Section E'
_journal_year     2009
_journal_volume     65
_journal_issue      8
_journal_page_first     o1881
_journal_page_last     o1881
_journal_paper_category     QO
_journal_coeditor_code     BT2997
_publ_contact_author
;
     Dr. Seik Weng Ng
     Department of Chemistry
     University of Malaya
     50603 Kuala Lumpur
     Malaysia
;
_publ_contact_author_email     seikweng@um.edu.my
_publ_contact_author_fax     '03 7967 4193'
_publ_contact_author_phone     '03 7967 6778'
_publ_section_title
;
2-(2-Naphthyloxy)pyrimidine
;
loop_
    _publ_author_name
    _publ_author_address
    'Shah Bakhtiar, Nasir'
;
     Department of Chemistry
     University of Malaya
     50603 Kuala Lumpur
     Malaysia
;
    'Akmam A. Bakar, Maizathul'
;
     Department of Chemistry
     University of Malaya
     50603 Kuala Lumpur
     Malaysia
;
    'Abdullah, Zanariah'
;
     Department of Chemistry
     University of Malaya
     50603 Kuala Lumpur
     Malaysia
;
    'Ng, Seik Weng'
;
     Department of Chemistry
     University of Malaya
     50603 Kuala Lumpur
     Malaysia
;
_publ_section_synopsis     .
data_I
_audit_creation_method     SHELXL-97
_chemical_name_systematic
;
2-(2-Naphthyloxy)pyrimidine
;
_chemical_name_common     ?
_chemical_formula_moiety     'C14 H10 N2 O'
_chemical_formula_sum     'C14 H10 N2 O'
_chemical_formula_iupac     'C14 H10 N2 O'
_chemical_formula_weight     222.24
_chemical_melting_point     ?
_symmetry_cell_setting     Orthorhombic
_symmetry_space_group_name_H-M     'A b a 2'
_symmetry_space_group_name_Hall     'A 2 -2ac'
loop_
    _symmetry_equiv_pos_as_xyz
    'x, y, z'
    '-x, -y, z'
    'x+1/2, -y+1/2, z'
    '-x+1/2, y+1/2, z'
    'x, y+1/2, z+1/2'
    '-x, -y+1/2, z+1/2'
    'x+1/2, -y+1, z+1/2'
    '-x+1/2, y+1, z+1/2'
_cell_length_a     13.0119(3)
_cell_length_b     22.4944(5)
_cell_length_c     7.5355(2)
_cell_angle_alpha     90.00
_cell_angle_beta     90.00
_cell_angle_gamma     90.00
_cell_volume     2205.60(9)
_cell_formula_units_Z     8
_cell_measurement_reflns_used     3105
_cell_measurement_theta_min     2.4
_cell_measurement_theta_max     28.0
_cell_measurement_temperature     120(2)
_exptl_crystal_description     Block
_exptl_crystal_colour     Colorless
_exptl_crystal_size_max     0.35
_exptl_crystal_size_mid     0.25
_exptl_crystal_size_min     0.15
_exptl_crystal_density_diffrn     1.339
_exptl_crystal_density_meas     ?
_exptl_crystal_density_method     'not measured'
_exptl_crystal_F_000     928
_exptl_absorpt_coefficient_mu     0.087
_exptl_absorpt_correction_type     None
_exptl_absorpt_process_details     ?
_exptl_absorpt_correction_T_min     .
_exptl_absorpt_correction_T_max     .
_diffrn_ambient_temperature     120(2)
_diffrn_radiation_type     MoK\a
_diffrn_radiation_wavelength     0.71073
_diffrn_radiation_source     'fine-focus sealed tube'
_diffrn_radiation_monochromator     graphite
_diffrn_measurement_device_type     'Bruker SMART APEX'
_diffrn_measurement_method     \w
_diffrn_detector_area_resol_mean     ?
_diffrn_reflns_number     7375
_diffrn_reflns_av_R_equivalents     0.0255
_diffrn_reflns_av_sigmaI/netI     0.0185
_diffrn_reflns_theta_min     1.81
_diffrn_reflns_theta_max     27.50
_diffrn_reflns_theta_full     27.50
_diffrn_measured_fraction_theta_max     0.999
_diffrn_measured_fraction_theta_full     0.999
_diffrn_reflns_limit_h_min     -16
_diffrn_reflns_limit_h_max     16
_diffrn_reflns_limit_k_min     -29
_diffrn_reflns_limit_k_max     29
_diffrn_reflns_limit_l_min     -9
_diffrn_reflns_limit_l_max     9
_diffrn_standards_number     0
_diffrn_standards_interval_count     0
_diffrn_standards_interval_time     0
_diffrn_standards_decay_%     0
_reflns_number_total     1366
_reflns_number_gt     1271
_reflns_threshold_expression     I>2\s(I)
_refine_ls_structure_factor_coef     Fsqd
_refine_ls_matrix_type     full
_refine_ls_R_factor_all     0.0330
_refine_ls_R_factor_gt     0.0293
_refine_ls_wR_factor_gt     0.0777
_refine_ls_wR_factor_ref     0.0805
_refine_ls_goodness_of_fit_ref     1.033
_refine_ls_restrained_S_all     1.033
_refine_ls_number_reflns     1366
_refine_ls_number_parameters     154
_refine_ls_number_restraints     1
_refine_ls_hydrogen_treatment     constr
_refine_ls_weighting_scheme     calc
_refine_ls_weighting_details
         'calc w=1/[\s^2^(Fo^2^)+(0.0476P)^2^+0.7203P] where P=(Fo^2^+2Fc^2^)/3'
_atom_sites_solution_hydrogens     geom
_atom_sites_solution_primary     direct
_atom_sites_solution_secondary     difmap
_refine_ls_shift/su_max     0.001
_refine_ls_shift/su_mean     0.001
_refine_diff_density_max     0.192
_refine_diff_density_min     -0.176
_refine_ls_extinction_method     none
_refine_ls_extinction_coef     ?
_refine_ls_abs_structure_details     ?
loop_
    _atom_type_symbol
    _atom_type_description
    _atom_type_scat_dispersion_real
    _atom_type_scat_dispersion_imag
    _atom_type_scat_source
    'C' 'C' 0.0033 0.0000
                         'International Tables Vol C Tables 4.2.6.8 and 6.1.1.4'
    'H' 'H' 0.0000 0.0000
                         'International Tables Vol C Tables 4.2.6.8 and 6.1.1.4'
    'N' 'N' 0.0061 0.0000
                         'International Tables Vol C Tables 4.2.6.8 and 6.1.1.4'
    'O' 'O' 0.0106 0.0000
                         'International Tables Vol C Tables 4.2.6.8 and 6.1.1.4'
_computing_data_collection     'APEX2 (Bruker, 2008)'
_computing_cell_refinement     'SAINT (Bruker, 2008)'
_computing_data_reduction     'SAINT (Bruker, 2008)'
_computing_structure_solution     'SHELXS97 (Sheldrick, 2008)'
_computing_structure_refinement     'SHELXL97 (Sheldrick, 2008)'
_computing_molecular_graphics     'X-SEED (Barbour, 2001)'
_computing_publication_material     'publCIF (Westrip, 2009)'
loop_
    _atom_site_type_symbol
    _atom_site_label
    _atom_site_fract_x
    _atom_site_fract_y
    _atom_site_fract_z
    _atom_site_U_iso_or_equiv
    _atom_site_adp_type
    _atom_site_calc_flag
    _atom_site_refinement_flags
    _atom_site_occupancy
    _atom_site_disorder_assembly
    _atom_site_disorder_group
    O O1 0.05750(10) 0.07574(6) 0.49878(19) 0.0292(3) Uani d . 1 . .
    N N1 0.15301(12) 0.04684(7) 0.7306(2) 0.0289(4) Uani d . 1 . .
    N N2 -0.00893(12) 0.09426(7) 0.7772(2) 0.0282(3) Uani d . 1 . .
    C C1 0.06580(13) 0.07234(7) 0.6787(2) 0.0225(4) Uani d . 1 . .
    C C2 0.16628(15) 0.04528(9) 0.9060(3) 0.0343(5) Uani d . 1 . .
    H H2 0.2275 0.0280 0.9513 0.041 Uiso calc R 1 . .
    C C3 0.09591(17) 0.06737(10) 1.0241(3) 0.0394(5) Uani d . 1 . .
    H H3 0.1074 0.0663 1.1486 0.047 Uiso calc R 1 . .
    C C4 0.00719(16) 0.09122(10) 0.9522(3) 0.0362(5) Uani d . 1 . .
    H H4 -0.0442 0.1060 1.0302 0.043 Uiso calc R 1 . .
    C C5 -0.02862(13) 0.10606(8) 0.4298(2) 0.0247(4) Uani d . 1 . .
    C C6 -0.01790(13) 0.16416(8) 0.3824(3) 0.0246(4) Uani d . 1 . .
    H H6 0.0460 0.1839 0.3985 0.030 Uiso calc R 1 . .
    C C7 -0.10287(13) 0.19501(7) 0.3090(2) 0.0233(4) Uani d . 1 . .
    C C8 -0.09853(15) 0.25595(8) 0.2640(3) 0.0306(4) Uani d . 1 . .
    H H8 -0.0356 0.2770 0.2763 0.037 Uiso calc R 1 . .
    C C9 -0.18366(15) 0.28497(8) 0.2030(3) 0.0326(4) Uani d . 1 . .
    H H9 -0.1795 0.3260 0.1747 0.039 Uiso calc R 1 . .
    C C10 -0.27770(14) 0.25454(8) 0.1818(3) 0.0292(4) Uani d . 1 . .
    H H10 -0.3367 0.2753 0.1407 0.035 Uiso calc R 1 . .
    C C11 -0.28390(13) 0.19533(8) 0.2202(3) 0.0266(4) Uani d . 1 . .
    H H11 -0.3471 0.1749 0.2032 0.032 Uiso calc R 1 . .
    C C12 -0.19730(13) 0.16397(7) 0.2850(2) 0.0226(3) Uani d . 1 . .
    C C13 -0.20239(14) 0.10272(8) 0.3295(3) 0.0271(4) Uani d . 1 . .
    H H13 -0.2641 0.0813 0.3086 0.033 Uiso calc R 1 . .
    C C14 -0.11979(14) 0.07416(7) 0.4021(3) 0.0277(4) Uani d . 1 . .
    H H14 -0.1241 0.0333 0.4333 0.033 Uiso calc R 1 . .
loop_
    _atom_site_aniso_label
    _atom_site_aniso_U_11
    _atom_site_aniso_U_22
    _atom_site_aniso_U_33
    _atom_site_aniso_U_12
    _atom_site_aniso_U_13
    _atom_site_aniso_U_23
    O1 0.0250(6) 0.0400(7) 0.0225(6) 0.0093(5) 0.0003(5) -0.0022(6)
    N1 0.0250(7) 0.0328(8) 0.0290(9) 0.0070(6) -0.0002(6) -0.0046(7)
    N2 0.0237(7) 0.0350(8) 0.0260(8) 0.0053(6) 0.0005(7) -0.0019(7)
    C1 0.0219(8) 0.0222(7) 0.0235(9) -0.0017(6) -0.0003(7) -0.0034(7)
    C2 0.0309(10) 0.0381(10) 0.0339(12) 0.0091(8) -0.0079(9) -0.0034(8)
    C3 0.0435(12) 0.0513(13) 0.0234(11) 0.0129(10) -0.0051(9) -0.0014(9)
    C4 0.0331(10) 0.0500(12) 0.0255(11) 0.0115(9) 0.0047(9) -0.0026(9)
    C5 0.0227(8) 0.0335(9) 0.0180(8) 0.0034(7) 0.0001(7) -0.0016(7)
    C6 0.0198(8) 0.0323(8) 0.0218(9) -0.0040(6) 0.0013(7) -0.0037(7)
    C7 0.0245(8) 0.0275(8) 0.0177(8) -0.0040(7) 0.0020(7) -0.0029(7)
    C8 0.0296(9) 0.0299(9) 0.0322(10) -0.0082(7) 0.0042(8) -0.0005(8)
    C9 0.0380(10) 0.0240(8) 0.0358(11) -0.0032(7) 0.0041(10) 0.0029(8)
    C10 0.0300(9) 0.0314(8) 0.0263(10) 0.0050(7) -0.0013(8) 0.0007(8)
    C11 0.0236(8) 0.0318(8) 0.0243(9) -0.0029(6) -0.0013(7) -0.0005(7)
    C12 0.0231(8) 0.0261(8) 0.0186(8) -0.0032(6) 0.0007(7) -0.0011(7)
    C13 0.0254(8) 0.0275(8) 0.0285(10) -0.0066(7) -0.0034(8) 0.0012(7)
    C14 0.0293(9) 0.0236(8) 0.0303(11) -0.0007(7) 0.0006(9) 0.0009(7)
loop_
    _geom_bond_atom_site_label_1
    _geom_bond_atom_site_label_2
    _geom_bond_site_symmetry_2
    _geom_bond_distance
    _geom_bond_publ_flag
    O1 C1 . 1.362(2) ?
    O1 C5 . 1.411(2) ?
    N1 C1 . 1.330(2) ?
    N1 C2 . 1.334(3) ?
    N2 C1 . 1.319(2) ?
    N2 C4 . 1.337(3) ?
    C2 C3 . 1.370(3) ?
    C2 H2 . 0.9500 ?
    C3 C4 . 1.383(3) ?
    C3 H3 . 0.9500 ?
    C4 H4 . 0.9500 ?
    C5 C6 . 1.362(2) ?
    C5 C14 . 1.402(2) ?
    C6 C7 . 1.418(2) ?
    C6 H6 . 0.9500 ?
    C7 C8 . 1.413(2) ?
    C7 C12 . 1.425(2) ?
    C8 C9 . 1.365(3) ?
    C8 H8 . 0.9500 ?
    C9 C10 . 1.411(3) ?
    C9 H9 . 0.9500 ?
    C10 C11 . 1.365(3) ?
    C10 H10 . 0.9500 ?
    C11 C12 . 1.416(2) ?
    C11 H11 . 0.9500 ?
    C12 C13 . 1.420(2) ?
    C13 C14 . 1.366(3) ?
    C13 H13 . 0.9500 ?
    C14 H14 . 0.9500 ?
loop_
    _geom_angle_atom_site_label_1
    _geom_angle_atom_site_label_2
    _geom_angle_atom_site_label_3
    _geom_angle_site_symmetry_1
    _geom_angle_site_symmetry_3
    _geom_angle
    _geom_angle_publ_flag
    C1 O1 C5 . . 117.18(14) ?
    C1 N1 C2 . . 114.41(16) ?
    C1 N2 C4 . . 114.86(16) ?
    N2 C1 N1 . . 128.65(17) ?
    N2 C1 O1 . . 118.73(15) ?
    N1 C1 O1 . . 112.61(15) ?
    N1 C2 C3 . . 123.22(19) ?
    N1 C2 H2 . . 118.4 ?
    C3 C2 H2 . . 118.4 ?
    C2 C3 C4 . . 116.4(2) ?
    C2 C3 H3 . . 121.8 ?
    C4 C3 H3 . . 121.8 ?
    N2 C4 C3 . . 122.46(19) ?
    N2 C4 H4 . . 118.8 ?
    C3 C4 H4 . . 118.8 ?
    C6 C5 C14 . . 122.60(16) ?
    C6 C5 O1 . . 118.62(16) ?
    C14 C5 O1 . . 118.65(15) ?
    C5 C6 C7 . . 119.48(15) ?
    C5 C6 H6 . . 120.3 ?
    C7 C6 H6 . . 120.3 ?
    C8 C7 C6 . . 122.49(15) ?
    C8 C7 C12 . . 118.66(16) ?
    C6 C7 C12 . . 118.81(14) ?
    C9 C8 C7 . . 120.79(16) ?
    C9 C8 H8 . . 119.6 ?
    C7 C8 H8 . . 119.6 ?
    C8 C9 C10 . . 120.66(16) ?
    C8 C9 H9 . . 119.7 ?
    C10 C9 H9 . . 119.7 ?
    C11 C10 C9 . . 120.02(17) ?
    C11 C10 H10 . . 120.0 ?
    C9 C10 H10 . . 120.0 ?
    C10 C11 C12 . . 120.80(16) ?
    C10 C11 H11 . . 119.6 ?
    C12 C11 H11 . . 119.6 ?
    C11 C12 C13 . . 121.86(16) ?
    C11 C12 C7 . . 119.05(14) ?
    C13 C12 C7 . . 119.08(16) ?
    C14 C13 C12 . . 120.94(16) ?
    C14 C13 H13 . . 119.5 ?
    C12 C13 H13 . . 119.5 ?
    C13 C14 C5 . . 118.99(15) ?
    C13 C14 H14 . . 120.5 ?
    C5 C14 H14 . . 120.5 ?
loop_
    _geom_torsion_atom_site_label_1
    _geom_torsion_atom_site_label_2
    _geom_torsion_atom_site_label_3
    _geom_torsion_atom_site_label_4
    _geom_torsion_site_symmetry_1
    _geom_torsion_site_symmetry_2
    _geom_torsion_site_symmetry_3
    _geom_torsion_site_symmetry_4
    _geom_torsion
    _geom_torsion_publ_flag
    C4 N2 C1 N1 . . . . 1.5(3) ?
    C4 N2 C1 O1 . . . . -177.46(18) ?
    C2 N1 C1 N2 . . . . -2.1(3) ?
    C2 N1 C1 O1 . . . . 176.91(17) ?
    C5 O1 C1 N2 . . . . 3.8(2) ?
    C5 O1 C1 N1 . . . . -175.36(14) ?
    C1 N1 C2 C3 . . . . 0.7(3) ?
    N1 C2 C3 C4 . . . . 1.0(3) ?
    C1 N2 C4 C3 . . . . 0.5(3) ?
    C2 C3 C4 N2 . . . . -1.7(4) ?
    C1 O1 C5 C6 . . . . 96.5(2) ?
    C1 O1 C5 C14 . . . . -87.6(2) ?
    C14 C5 C6 C7 . . . . 2.8(3) ?
    O1 C5 C6 C7 . . . . 178.52(16) ?
    C5 C6 C7 C8 . . . . 177.22(18) ?
    C5 C6 C7 C12 . . . . -0.6(3) ?
    C6 C7 C8 C9 . . . . -176.20(19) ?
    C12 C7 C8 C9 . . . . 1.6(3) ?
    C7 C8 C9 C10 . . . . -0.7(3) ?
    C8 C9 C10 C11 . . . . -0.8(3) ?
    C9 C10 C11 C12 . . . . 1.3(3) ?
    C10 C11 C12 C13 . . . . 178.62(19) ?
    C10 C11 C12 C7 . . . . -0.3(3) ?
    C8 C7 C12 C11 . . . . -1.1(3) ?
    C6 C7 C12 C11 . . . . 176.80(17) ?
    C8 C7 C12 C13 . . . . 179.90(17) ?
    C6 C7 C12 C13 . . . . -2.2(3) ?
    C11 C12 C13 C14 . . . . -175.94(19) ?
    C7 C12 C13 C14 . . . . 3.0(3) ?
    C12 C13 C14 C5 . . . . -1.0(3) ?
    C6 C5 C14 C13 . . . . -2.0(3) ?
    O1 C5 C14 C13 . . . . -177.73(17) ?
