# Supplementary material for: 2-(2-Naphth­yloxy)pyrimidine
Source: Acta Crystallogr Sect E Struct Rep Online. 2009 Jul 18;65(Pt 8):o1881. doi: 10.1107/S1600536809026592 (PMC2977450; doi:10.1107/S1600536809026592)
Supplement: Supplementary file 2 [file e-65-o1881-Isup2.hkl]

# 
# h,k,l, Fc-squared, Fo-squared, sigma(Fo-squared) and status flag 
# 
data_I
_shelx_title '  Aba2' 
_shelx_refln_list_code          4 
_shelx_F_calc_maximum      251.88 
_exptl_crystal_F_000       928.00 
_reflns_d_resolution_high  0.7696 
 
loop_ 
 _symmetry_equiv_pos_as_xyz 
 'x, y, z' 
 '-x, -y, z' 
 'x+1/2, -y+1/2, z' 
 '-x+1/2, y+1/2, z' 
 'x, y+1/2, z+1/2' 
 '-x, -y+1/2, z+1/2' 
 'x+1/2, -y+1, z+1/2' 
 '-x+1/2, y+1, z+1/2' 
 
_cell_length_a    13.0119 
_cell_length_b    22.4944 
_cell_length_c     7.5355 
_cell_angle_alpha  90.000 
_cell_angle_beta   90.000 
_cell_angle_gamma  90.000 
 
_shelx_F_squared_multiplier     1.000 
 
loop_ 
 _refln_index_h 
 _refln_index_k 
 _refln_index_l 
 _refln_F_squared_calc 
 _refln_F_squared_meas 
 _refln_F_squared_sigma 
 _refln_observed_status 
   2   0   0     5350.00     5516.17     83.81 o 
   4   0   0     1233.90     1185.19     36.12 o 
   6   0   0     1949.75     1929.12     33.39 o 
   8   0   0      153.91      156.06      7.18 o 
  10   0   0     2613.40     2512.94     45.14 o 
  12   0   0        1.26       -0.18      9.41 o 
  14   0   0      110.30       96.04     14.02 o 
  16   0   0       41.33       22.42     12.82 o 
   0   2   0      304.77      291.81      4.29 o 
   1   2   0     1864.63     1807.15     20.09 o 
   2   2   0    13335.25    13727.71    165.47 o 
   3   2   0     6396.17     6238.90     67.09 o 
   4   2   0     1833.35     1939.23     22.71 o 
   5   2   0      172.40      209.06      8.77 o 
   6   2   0     1040.94     1095.07     16.85 o 
   7   2   0        0.92       -2.45      1.92 o 
   8   2   0        8.44        5.46      3.34 o 
   9   2   0      285.40      282.85      7.14 o 
  10   2   0     2414.59     2373.17     35.86 o 
  11   2   0     6618.60     6440.31    104.33 o 
  12   2   0      266.77      273.92     16.90 o 
  13   2   0       94.37       69.67      9.26 o 
  14   2   0      145.11      144.72     11.64 o 
  15   2   0      170.38      186.62     13.48 o 
  16   2   0      220.49      230.52     15.45 o 
   0   4   0     3593.22     3356.49     51.01 o 
   1   4   0    16198.19    15457.56    158.35 o 
   2   4   0    21424.44    20811.45    217.17 o 
   3   4   0     8520.78     8542.01    104.07 o 
   4   4   0    10833.46    11161.70    168.43 o 
   5   4   0     1087.32     1176.39     18.28 o 
   6   4   0     2177.67     2440.46     34.05 o 
   7   4   0      210.29      215.76      7.39 o 
   8   4   0       36.60       13.03      5.04 o 
   9   4   0      414.01      370.45     10.29 o 
  10   4   0      265.54      253.34      9.24 o 
  11   4   0      760.51      747.09     16.65 o 
  12   4   0       95.30       97.11      9.50 o 
  13   4   0       30.55       15.38     15.95 o 
  14   4   0       73.04       80.43     10.14 o 
  15   4   0      274.77      248.73     15.28 o 
  16   4   0      317.31      319.45     26.69 o 
   0   6   0    63444.35    59934.69    874.16 o 
   1   6   0    11930.41    11653.53    119.98 o 
   2   6   0    11730.76    11168.34    104.25 o 
   3   6   0      869.06      866.34     11.66 o 
   4   6   0       28.18       23.10      3.15 o 
   5   6   0      188.87      184.64      7.92 o 
   6   6   0      996.41     1093.48     18.34 o 
   7   6   0     6011.28     6692.23     85.79 o 
   8   6   0       11.12       19.07      3.86 o 
   9   6   0       17.17       18.86      4.40 o 
  10   6   0        5.08        6.81      6.02 o 
  11   6   0      448.83      434.38     12.76 o 
  12   6   0       55.33       63.22      8.41 o 
  13   6   0      115.04      107.70     10.42 o 
  14   6   0       92.34      116.52     11.13 o 
  15   6   0       12.61        3.92      7.65 o 
  16   6   0       96.13       99.68     11.77 o 
   0   8   0    28092.42    27561.64    399.65 o 
   1   8   0      172.04      166.80      3.89 o 
   2   8   0      755.20      732.72     10.38 o 
   3   8   0      416.46      400.70      6.55 o 
   4   8   0     3754.18     3880.84     43.48 o 
   5   8   0     1342.61     1301.28     17.32 o 
   6   8   0       25.76       36.38      5.14 o 
   7   8   0      129.24      188.56      7.56 o 
   8   8   0      408.63      405.87     10.96 o 
   9   8   0      736.43      655.68     22.12 o 
  10   8   0      100.19      132.32      7.44 o 
  11   8   0       27.21       23.40      5.27 o 
  12   8   0       16.36       22.62      5.55 o 
  13   8   0        1.14       -2.19      8.70 o 
  14   8   0       17.31        7.43      7.29 o 
  15   8   0      130.75      146.72     40.49 o 
  16   8   0       84.15      110.68     12.42 o 
   0  10   0      187.78      190.23      7.25 o 
   1  10   0     2718.22     2886.68     29.20 o 
   2  10   0     2446.01     2317.43     24.44 o 
   3  10   0     3429.68     3234.05     33.07 o 
   4  10   0     5432.26     5174.12     51.17 o 
   5  10   0     3388.92     3441.80     39.84 o 
   6  10   0      153.21      145.34      6.68 o 
   7  10   0       14.01       16.80      4.69 o 
   8  10   0      119.75       98.51      5.34 o 
   9  10   0      141.62      161.48      8.59 o 
  10  10   0      994.63      951.37     19.94 o 
  11  10   0     1165.95     1041.21     21.65 o 
  12  10   0      245.83      226.66     14.56 o 
  13  10   0      324.47      262.81     26.14 o 
  14  10   0        4.29        2.10      7.15 o 
  15  10   0       24.41       40.86      9.31 o 
   0  12   0     7291.97     7673.31    116.18 o 
   1  12   0     7558.12     8022.00     98.48 o 
   2  12   0     5559.85     5314.24     52.46 o 
   3  12   0     1410.33     1387.11     16.60 o 
   4  12   0     2526.99     2408.53     26.33 o 
   5  12   0     1113.43     1098.03     14.48 o 
   6  12   0      900.18      920.13     13.82 o 
   7  12   0      293.70      291.91      7.16 o 
   8  12   0      107.57      106.58      5.73 o 
   9  12   0      345.29      316.25      9.21 o 
  10  12   0      811.88      741.98     16.75 o 
  11  12   0       69.25       56.95      6.73 o 
  12  12   0       63.77       50.68      7.06 o 
  13  12   0        5.45       11.89      7.36 o 
  14  12   0      138.75      193.27     18.42 o 
  15  12   0       61.49       78.45     11.09 o 
   0  14   0      527.44      577.51     19.29 o 
   1  14   0      104.15      105.68      4.75 o 
   2  14   0      615.99      656.80     10.10 o 
   3  14   0       34.16       24.88      2.86 o 
   4  14   0     1285.81     1182.48     15.46 o 
   5  14   0      657.46      638.92     10.55 o 
   6  14   0     1242.82     1243.47     16.67 o 
   7  14   0     1754.37     1689.18     21.28 o 
   8  14   0      500.14      473.23      9.90 o 
   9  14   0      157.50      146.42      6.38 o 
  10  14   0      226.88      215.37      8.73 o 
  11  14   0        0.09        2.38      9.00 o 
  12  14   0        0.04        0.51      4.53 o 
  13  14   0      120.13      137.61      8.45 o 
  14  14   0       20.70       44.09      7.80 o 
   0  16   0       40.01       51.21      5.69 o 
   1  16   0      264.55      283.98      7.82 o 
   2  16   0      156.80      158.05      6.15 o 
   3  16   0      112.15      115.40      4.71 o 
   4  16   0     1885.43     1812.49     22.02 o 
   5  16   0     2839.94     2617.22     29.70 o 
   6  16   0     5052.92     4832.27     50.43 o 
   7  16   0     1391.64     1343.53     18.55 o 
   8  16   0       10.13        5.43      3.41 o 
   9  16   0      162.57      152.81      7.75 o 
  10  16   0       83.96       79.27      6.48 o 
  11  16   0       32.62       25.93      5.51 o 
  12  16   0       53.46       58.42      6.66 o 
  13  16   0       96.65      117.35      8.18 o 
  14  16   0       10.40        9.91      7.06 o 
   0  18   0       99.33      108.68      8.53 o 
   1  18   0       48.76       49.47      4.59 o 
   2  18   0      100.12      120.23      5.97 o 
   3  18   0      352.26      342.70      8.05 o 
   4  18   0       96.27      105.62      5.27 o 
   5  18   0     2523.18     2463.12     28.92 o 
   6  18   0     2243.72     2235.69     27.10 o 
   7  18   0        0.09       -2.91      3.88 o 
   8  18   0      338.35      336.38     12.52 o 
   9  18   0      231.53      237.60     16.53 o 
  10  18   0       34.88       32.71      7.54 o 
  11  18   0      136.14      144.23      8.52 o 
  12  18   0        3.16       -2.84      4.97 o 
  13  18   0       34.87       36.76      6.68 o 
   0  20   0      642.44      553.35     43.11 o 
   1  20   0       73.58       61.85      4.80 o 
   2  20   0      418.40      404.51      9.65 o 
   3  20   0       11.10        2.92      3.93 o 
   4  20   0      257.63      261.40      8.69 o 
   5  20   0        1.36        3.79      3.78 o 
   6  20   0      486.22      471.37     18.66 o 
   7  20   0      105.03      108.89     10.98 o 
   8  20   0      134.50      116.03     18.47 o 
   9  20   0      162.13      157.32      9.95 o 
  10  20   0      381.75      424.70     23.42 o 
  11  20   0       78.92       84.32      8.95 o 
  12  20   0       39.42       59.17     12.40 o 
   0  22   0      759.44      649.61     20.77 o 
   1  22   0      183.26      181.83      8.36 o 
   2  22   0        2.26        5.23      3.68 o 
   3  22   0        9.85        9.40      3.79 o 
   4  22   0        0.68       -4.50      3.32 o 
   5  22   0      164.00      146.57     12.12 o 
   6  22   0     1099.05     1024.08     31.78 o 
   7  22   0      226.07      211.02     14.54 o 
   8  22   0      115.52      116.46     11.89 o 
   9  22   0      133.31      131.85     24.96 o 
  10  22   0      179.10      202.73     25.25 o 
  11  22   0        5.17        5.02      8.31 o 
   0  24   0      337.47      288.79     14.64 o 
   1  24   0      222.61      180.14      8.68 o 
   2  24   0       48.67       52.58      6.30 o 
   3  24   0      107.79      115.07      6.69 o 
   4  24   0       15.72       13.35      6.37 o 
   5  24   0      577.65      620.68     25.39 o 
   6  24   0      145.96      142.70     12.91 o 
   7  24   0       18.61       23.17      8.79 o 
   8  24   0        1.34       12.57      8.16 o 
   9  24   0       10.56        8.87      8.64 o 
   0  26   0       36.79       44.07     10.65 o 
   1  26   0       18.07       30.33      5.90 o 
   2  26   0       27.16       21.77      7.00 o 
   3  26   0        6.84        3.48      6.44 o 
   4  26   0      312.71      380.38     16.57 o 
   5  26   0      105.78      104.25     11.57 o 
   6  26   0      269.10      314.74     17.92 o 
   7  26   0       18.84       24.94      9.60 o 
   0  28   0      119.34      111.42     12.01 o 
   1  28   0       33.05       27.79      7.74 o 
   2  28   0        1.60        1.89      6.71 o 
   3  28   0        3.51        1.15      6.77 o 
   4  28   0       69.22       63.63      9.48 o 
   1   1   1     5683.97     5571.32     38.03 o 
   2   1   1    22805.82    22575.97    195.02 o 
   3   1   1      411.63      374.31      6.44 o 
   4   1   1      599.26      566.03      7.04 o 
   5   1   1      902.06      967.27      9.84 o 
   6   1   1      128.95      126.18      3.00 o 
   7   1   1     2198.39     2301.54     20.69 o 
   8   1   1      106.52      103.59      2.99 o 
   9   1   1     1136.85     1195.25     13.40 o 
  10   1   1     1597.70     1540.84     18.39 o 
  11   1   1      937.30      952.07     15.87 o 
  12   1   1     2309.14     2192.49     31.40 o 
  13   1   1     1741.59     1704.30     26.97 o 
  14   1   1      311.68      312.96     12.81 o 
  15   1   1      109.72      116.87      8.81 o 
  16   1   1       36.72       25.48      6.35 o 
   1   3   1     7861.26     7464.98     57.68 o 
   2   3   1     4730.20     4394.13     58.81 o 
   3   3   1      462.68      483.66      5.52 o 
   4   3   1     5745.21     5933.20     57.64 o 
   5   3   1     1159.41     1189.46     12.96 o 
   6   3   1     3024.67     3189.66     30.48 o 
   7   3   1       99.10      115.97      3.58 o 
   8   3   1       97.42      125.05      3.94 o 
   9   3   1       98.29      101.71      3.82 o 
  10   3   1      516.92      530.75      8.45 o 
  11   3   1      173.31      169.09      6.70 o 
  12   3   1     2982.77     2891.71     34.46 o 
  13   3   1       30.38       41.47      5.64 o 
  14   3   1      206.16      204.69      9.43 o 
  15   3   1       63.79       65.37      7.05 o 
  16   3   1       60.83       61.03      7.17 o 
   1   5   1     1790.60     1780.44     13.44 o 
   2   5   1     7823.85     7542.81     48.03 o 
   3   5   1    10731.03    10760.91     85.61 o 
   4   5   1     2076.28     1977.28     17.71 o 
   5   5   1      900.69      996.80     11.55 o 
   6   5   1     5312.96     5907.13     58.77 o 
   7   5   1     1800.21     1768.68     20.95 o 
   8   5   1     1024.45     1089.69     13.71 o 
   9   5   1     1106.57     1117.21     14.38 o 
  10   5   1      827.04      828.70     12.26 o 
  11   5   1     1142.18     1111.03     17.07 o 
  12   5   1      217.56      231.02      8.00 o 
  13   5   1      359.51      363.60     11.43 o 
  14   5   1       83.59       73.99      7.00 o 
  15   5   1       20.23       24.48      5.95 o 
  16   5   1      197.80      231.91     11.09 o 
   1   7   1     4665.90     4489.93     32.50 o 
   2   7   1     1409.31     1374.53     10.61 o 
   3   7   1      154.76      165.20      2.66 o 
   4   7   1     1175.12     1224.55     10.49 o 
   5   7   1     6509.15     7135.93     54.62 o 
   6   7   1      321.32      367.96      6.16 o 
   7   7   1     1180.61     1223.66     16.08 o 
   8   7   1      775.20      742.92     11.88 o 
   9   7   1      985.09      951.09     17.90 o 
  10   7   1      337.54      327.85      7.59 o 
  11   7   1      795.83      783.00     12.52 o 
  12   7   1       16.54       25.00      4.49 o 
  13   7   1      274.25      271.93     10.13 o 
  14   7   1      189.52      182.06      9.32 o 
  15   7   1      226.83      262.75     11.80 o 
  16   7   1       16.39       15.27      6.30 o 
   1   9   1      787.93      776.04      7.00 o 
   2   9   1       34.89       33.94      1.77 o 
   3   9   1     2447.13     2363.17     18.43 o 
   4   9   1      297.69      346.54      4.34 o 
   5   9   1      350.56      381.18      5.16 o 
   6   9   1     1539.77     1541.29     13.81 o 
   7   9   1       81.92       78.85      3.77 o 
   8   9   1      413.35      390.48      8.83 o 
   9   9   1      873.30      883.61     12.84 o 
  10   9   1      444.84      401.93      8.67 o 
  11   9   1      658.26      571.11     10.76 o 
  12   9   1      627.04      568.97     12.31 o 
  13   9   1      258.24      227.28      9.22 o 
  14   9   1      253.30      262.21     10.65 o 
  15   9   1      190.59      219.36     10.50 o 
   1  11   1     1284.18     1377.27     12.18 o 
   2  11   1      275.84      299.71      3.98 o 
   3  11   1     5175.87     5342.65     38.97 o 
   4  11   1     1009.16      994.62      9.49 o 
   5  11   1      315.85      337.54      4.77 o 
   6  11   1     1130.44     1144.50     11.14 o 
   7  11   1      500.11      472.76      6.69 o 
   8  11   1      271.42      256.50      5.56 o 
   9  11   1      698.30      733.62     10.80 o 
  10  11   1       89.93       79.77      4.87 o 
  11  11   1      118.14       91.31      4.92 o 
  12  11   1      254.87      250.72     11.12 o 
  13  11   1      301.06      245.52      8.13 o 
  14  11   1       71.56       74.84      6.45 o 
  15  11   1      142.30      154.06     12.39 o 
   1  13   1      478.97      468.16      6.56 o 
   2  13   1       70.16       59.07      2.18 o 
   3  13   1     1471.98     1400.43     11.93 o 
   4  13   1      171.16      175.77      3.67 o 
   5  13   1     1040.55      946.94      9.32 o 
   6  13   1     1001.34      974.18      9.19 o 
   7  13   1      240.89      245.78      4.92 o 
   8  13   1      472.22      487.32      8.01 o 
   9  13   1      733.26      694.37     10.94 o 
  10  13   1      302.14      285.86      6.76 o 
  11  13   1      267.44      249.99      6.67 o 
  12  13   1      300.15      254.87      6.98 o 
  13  13   1       61.15       46.55      5.44 o 
  14  13   1       63.14       51.02      6.08 o 
  15  13   1      102.42      133.86      8.17 o 
   1  15   1      144.24      128.56      3.90 o 
   2  15   1      458.89      447.74      6.02 o 
   3  15   1      139.53      130.96      3.35 o 
   4  15   1      178.67      159.20      3.82 o 
   5  15   1     2198.79     2113.26     16.72 o 
   6  15   1     1268.81     1243.90     11.01 o 
   7  15   1     1961.01     1863.24     17.57 o 
   8  15   1      209.39      202.90      5.65 o 
   9  15   1      125.38      136.15      4.99 o 
  10  15   1      132.56      123.60      5.44 o 
  11  15   1      225.87      232.40      6.64 o 
  12  15   1       95.91       86.95      5.37 o 
  13  15   1       75.04       67.02      5.73 o 
  14  15   1      243.61      275.29     10.25 o 
   1  17   1       96.09       93.98      3.72 o 
   2  17   1      261.52      252.43      5.88 o 
   3  17   1      486.47      496.13      8.66 o 
   4  17   1     4430.65     4285.71     30.53 o 
   5  17   1     1449.33     1435.69     12.84 o 
   6  17   1     3481.58     3498.31     27.53 o 
   7  17   1      261.40      279.51      6.18 o 
   8  17   1      975.95      968.90     11.76 o 
   9  17   1      129.02      130.77      4.94 o 
  10  17   1      129.75      148.67      6.72 o 
  11  17   1        1.92       -3.95      3.56 o 
  12  17   1        6.09       -3.41      3.70 o 
  13  17   1       27.07       22.34      5.01 o 
   1  19   1       57.06       56.66      3.47 o 
   2  19   1       35.44       35.61      3.30 o 
   3  19   1      247.56      258.76      5.76 o 
   4  19   1      137.25      141.60      4.64 o 
   5  19   1      607.73      598.39     11.87 o 
   6  19   1     1523.39     1566.82     17.40 o 
   7  19   1      420.42      439.42      9.07 o 
   8  19   1       19.74       15.27      3.65 o 
   9  19   1      230.60      250.68      9.42 o 
  10  19   1      195.21      206.69      8.86 o 
  11  19   1       22.76       24.44      4.82 o 
  12  19   1       77.07       92.25      6.54 o 
   1  21   1      849.39      812.35     11.90 o 
   2  21   1      163.30      147.07      5.12 o 
   3  21   1       46.09       57.85      5.07 o 
   4  21   1      137.45      140.68      5.72 o 
   5  21   1      330.26      316.00     13.26 o 
   6  21   1      316.90      345.88      9.03 o 
   7  21   1      600.61      580.45     10.78 o 
   8  21   1       11.80       13.39      4.99 o 
   9  21   1      237.69      222.36      9.26 o 
  10  21   1       16.36       16.71      5.50 o 
  11  21   1        3.27       -7.17      6.27 o 
   1  23   1      353.96      330.66      7.52 o 
   2  23   1      134.03      126.37      5.71 o 
   3  23   1      196.33      207.13      6.93 o 
   4  23   1      220.60      211.12      6.99 o 
   5  23   1      200.41      197.22      7.00 o 
   6  23   1      202.09      245.90     10.88 o 
   7  23   1      214.42      205.40     10.31 o 
   8  23   1       16.65       20.43      6.09 o 
   9  23   1        3.30        4.60      5.54 o 
  10  23   1      141.58      137.51      9.99 o 
   1  25   1      109.36      101.43      5.69 o 
   2  25   1       24.97       17.33      3.99 o 
   3  25   1       61.55       66.60      5.10 o 
   4  25   1      335.77      385.67      9.55 o 
   5  25   1      124.35      141.59      9.23 o 
   6  25   1      106.28      128.38      9.05 o 
   7  25   1       38.66       47.01      7.58 o 
   8  25   1       66.22       65.20      8.86 o 
   1  27   1      166.11      165.47      8.02 o 
   2  27   1        3.86        1.49      3.88 o 
   3  27   1       35.87       42.33      5.27 o 
   4  27   1       30.99       37.44      5.75 o 
   5  27   1       46.61      101.40      8.72 o 
   6  27   1      185.39      267.94     12.50 o 
   1  29   1       55.62       71.13      6.90 o 
   0   0   2    36879.18    36109.93    752.69 o 
   2   0   2    27357.25    27512.82    255.39 o 
   4   0   2      646.90      651.60     13.40 o 
   6   0   2     3776.27     4149.15     54.83 o 
   8   0   2     1521.65     1598.72     21.32 o 
  10   0   2     2713.08     2642.21     40.11 o 
  12   0   2       15.24        5.09      4.80 o 
  14   0   2      457.45      428.95     18.12 o 
  16   0   2       83.02       75.11     11.17 o 
   0   2   2    33057.34    31413.63    503.63 o 
   1   2   2    10559.54    10481.60     69.52 o 
   2   2   2     6866.76     6503.45     65.66 o 
   3   2   2     2506.63     2463.71     20.18 o 
   4   2   2      397.00      419.93      6.46 o 
   5   2   2     2232.95     2371.52     35.99 o 
   6   2   2     3021.18     3270.77     34.69 o 
   7   2   2      111.59      135.27      4.22 o 
   8   2   2      255.16      255.20      5.82 o 
   9   2   2      706.50      699.04     10.82 o 
  10   2   2     1170.51     1197.65     15.95 o 
  11   2   2     1436.22     1431.37     24.32 o 
  12   2   2      147.75      164.64      7.41 o 
  13   2   2       37.29       32.11      5.73 o 
  14   2   2      157.75      158.52     10.54 o 
  15   2   2       21.38       26.03      6.08 o 
  16   2   2       47.20       37.95      6.88 o 
   0   4   2    18423.73    18000.63    218.25 o 
   1   4   2      988.34     1027.62     10.92 o 
   2   4   2      672.40      626.67      7.38 o 
   3   4   2     1809.11     1823.30     16.53 o 
   4   4   2     4551.80     4686.24     39.28 o 
   5   4   2     2063.62     2239.98     20.65 o 
   6   4   2     1389.71     1523.14     16.66 o 
   7   4   2      922.96      958.45     11.14 o 
   8   4   2       90.74       95.46      3.62 o 
   9   4   2       18.61       13.16      2.57 o 
  10   4   2      434.73      441.11     11.52 o 
  11   4   2       39.58       39.42      3.95 o 
  12   4   2      157.84      152.73      7.67 o 
  13   4   2      814.12      789.88     15.07 o 
  14   4   2       97.25      100.53      7.55 o 
  15   4   2       75.02       85.24      7.60 o 
  16   4   2      169.32      187.34     10.32 o 
   0   6   2     1272.34     1207.73     18.40 o 
   1   6   2      218.87      215.74      3.85 o 
   2   6   2      470.63      422.58      4.77 o 
   3   6   2     1458.46     1517.04     12.73 o 
   4   6   2      134.62      162.00      3.60 o 
   5   6   2     1968.02     2127.59     21.23 o 
   6   6   2      569.98      642.62      9.16 o 
   7   6   2     1349.09     1387.14     16.03 o 
   8   6   2      739.26      786.92     11.15 o 
   9   6   2       65.42       78.17      5.72 o 
  10   6   2       60.80       61.91      4.40 o 
  11   6   2      134.13      129.67      5.74 o 
  12   6   2      292.52      267.98      7.85 o 
  13   6   2        0.00        1.64      3.65 o 
  14   6   2       46.76       52.53      5.62 o 
  15   6   2       60.08       74.36      6.60 o 
  16   6   2       33.30       37.03      6.03 o 
   0   8   2      387.74      418.45      9.43 o 
   1   8   2     2493.70     2446.72     20.44 o 
   2   8   2     1383.48     1421.68     11.20 o 
   3   8   2      562.30      603.75      6.55 o 
   4   8   2      162.80      181.03      3.73 o 
   5   8   2      178.49      228.81      4.24 o 
   6   8   2     1049.66     1088.40     10.87 o 
   7   8   2       63.16       63.40      3.35 o 
   8   8   2      499.20      524.80      9.11 o 
   9   8   2      354.48      332.79      7.45 o 
  10   8   2       89.74       87.31      4.68 o 
  11   8   2       11.03        0.09      3.29 o 
  12   8   2       11.53        5.39      3.62 o 
  13   8   2       18.31       11.47      4.04 o 
  14   8   2      126.25      118.16      7.16 o 
  15   8   2      278.45      285.02     10.30 o 
   0  10   2     1240.66     1400.26     18.53 o 
   1  10   2     3377.67     3479.16     28.40 o 
   2  10   2      361.39      358.16      4.43 o 
   3  10   2     2213.00     2232.10     20.13 o 
   4  10   2      490.43      502.78      5.83 o 
   5  10   2      408.37      426.30      6.11 o 
   6  10   2      180.17      177.20      3.63 o 
   7  10   2      323.84      344.49      6.78 o 
   8  10   2      128.48      115.91      4.20 o 
   9  10   2       92.37       64.96      4.02 o 
  10  10   2      503.16      464.65      9.38 o 
  11  10   2      144.57      113.95      5.69 o 
  12  10   2       72.74       72.52      5.24 o 
  13  10   2       23.03       22.68      4.49 o 
  14  10   2       24.09       34.76      5.58 o 
  15  10   2        1.01        0.12      7.12 o 
   0  12   2      682.79      642.03     11.07 o 
   1  12   2     1467.81     1511.67     14.37 o 
   2  12   2      543.55      541.56      8.21 o 
   3  12   2      297.40      290.11      4.34 o 
   4  12   2      578.38      578.28      6.67 o 
   5  12   2      106.18      108.90      3.07 o 
   6  12   2      639.42      624.96      8.23 o 
   7  12   2      136.32      129.91      4.33 o 
   8  12   2      250.63      238.25      6.32 o 
   9  12   2       43.93       30.65      3.56 o 
  10  12   2      610.34      553.33      9.77 o 
  11  12   2      257.02      227.48      6.99 o 
  12  12   2       21.62       12.83      3.66 o 
  13  12   2       60.04       73.10      5.22 o 
  14  12   2        1.57        1.30      3.90 o 
  15  12   2       84.57       95.89      9.77 o 
   0  14   2     3679.82     3733.73     44.07 o 
   1  14   2      496.86      535.95      6.47 o 
   2  14   2      306.17      312.13      4.68 o 
   3  14   2      304.99      287.30      4.38 o 
   4  14   2      331.48      317.01      5.01 o 
   5  14   2       73.32       69.17      3.17 o 
   6  14   2      575.09      567.16      8.09 o 
   7  14   2     1481.37     1433.68     15.41 o 
   8  14   2      653.32      613.20      9.28 o 
   9  14   2       67.15       69.62      4.49 o 
  10  14   2      169.65      153.16      5.80 o 
  11  14   2      124.29      122.32      5.64 o 
  12  14   2       63.59       77.00      6.98 o 
  13  14   2        6.39        5.67      4.21 o 
  14  14   2       69.99       78.69      6.99 o 
   0  16   2     1127.75     1121.74     19.49 o 
   1  16   2      269.59      270.39      5.55 o 
   2  16   2       43.93       51.16      3.01 o 
   3  16   2     1351.51     1305.61     13.12 o 
   4  16   2     1061.62     1018.86     13.22 o 
   5  16   2      438.11      414.54      8.06 o 
   6  16   2      631.10      588.18     10.89 o 
   7  16   2      359.03      343.51      7.60 o 
   8  16   2      120.17      124.69      5.30 o 
   9  16   2      247.09      229.96      6.86 o 
  10  16   2       39.25       24.92      7.29 o 
  11  16   2      221.40      226.55      7.89 o 
  12  16   2        0.71        3.89      4.59 o 
  13  16   2       13.18       10.52      8.92 o 
   0  18   2      184.96      172.63      7.00 o 
   1  18   2       36.51       39.15      3.05 o 
   2  18   2       78.80       75.58      3.67 o 
   3  18   2      251.54      248.44      6.54 o 
   4  18   2      919.82      906.94     13.62 o 
   5  18   2       22.22       26.06      3.53 o 
   6  18   2      539.62      532.93     12.82 o 
   7  18   2      208.56      201.62      6.59 o 
   8  18   2      319.54      330.50      8.23 o 
   9  18   2       27.84       24.46      4.49 o 
  10  18   2       78.63       85.71      5.46 o 
  11  18   2      277.62      288.44     10.13 o 
  12  18   2       74.87       83.58      7.92 o 
   0  20   2     1848.19     1666.98     24.91 o 
   1  20   2      203.54      169.39      5.21 o 
   2  20   2      126.53      112.80      5.05 o 
   3  20   2       13.81        5.01      3.25 o 
   4  20   2       62.87       65.74      4.23 o 
   5  20   2       52.60       47.55      3.92 o 
   6  20   2      113.44      109.37      5.52 o 
   7  20   2      462.10      466.75      9.80 o 
   8  20   2      279.78      278.27      8.03 o 
   9  20   2       45.26       56.11      4.96 o 
  10  20   2      133.31      160.74      8.38 o 
  11  20   2       57.36       73.17      6.99 o 
   0  22   2       12.95       22.64      5.69 o 
   1  22   2       52.12       44.34      4.54 o 
   2  22   2      194.28      175.57      8.46 o 
   3  22   2       66.86       74.69      5.72 o 
   4  22   2       32.04       38.61      4.20 o 
   5  22   2       47.87       54.39      7.42 o 
   6  22   2       93.84       89.20      5.43 o 
   7  22   2       10.31        5.12      3.74 o 
   8  22   2      197.91      208.66      7.45 o 
   9  22   2       43.45       47.28      6.36 o 
  10  22   2      140.20      167.18      9.08 o 
   0  24   2      141.06      143.86      9.70 o 
   1  24   2      192.88      182.24      7.48 o 
   2  24   2       68.87       77.77      6.44 o 
   3  24   2      239.23      228.21      7.53 o 
   4  24   2       18.84       12.97      3.93 o 
   5  24   2       52.97       57.65      5.36 o 
   6  24   2       32.35       38.26      6.36 o 
   7  24   2       74.94       78.04      6.00 o 
   8  24   2       22.85        9.27      6.02 o 
   9  24   2       54.46       63.21      8.35 o 
   0  26   2      153.73      139.95     11.20 o 
   1  26   2       52.26       41.09      5.78 o 
   2  26   2       46.29       43.51      5.48 o 
   3  26   2       31.48       36.13      5.34 o 
   4  26   2      123.68      138.60      7.30 o 
   5  26   2       20.13       17.00      4.74 o 
   6  26   2       40.08       49.50      9.64 o 
   0  28   2      137.65      183.03     12.46 o 
   1  28   2       35.80       54.73      6.17 o 
   2  28   2       24.61       20.86      5.52 o 
   3  28   2       55.49       80.28      7.04 o 
   1   1   3     7037.56     7101.99     61.48 o 
   2   1   3     2903.01     2975.28     22.43 o 
   3   1   3     2441.51     2519.58     19.45 o 
   4   1   3      144.39      150.57      3.50 o 
   5   1   3      107.55      125.96      5.37 o 
   6   1   3     1446.77     1554.77     16.81 o 
   7   1   3      566.29      615.32      8.93 o 
   8   1   3     1636.89     1581.71     16.60 o 
   9   1   3      642.81      632.80      9.23 o 
  10   1   3     1834.45     1808.58     19.27 o 
  11   1   3      362.76      360.28      7.79 o 
  12   1   3       37.01       38.44      4.34 o 
  13   1   3        1.01        2.06      4.10 o 
  14   1   3      148.84      129.21      8.37 o 
  15   1   3       27.52       33.94      6.45 o 
  16   1   3       72.45       74.42      8.17 o 
   1   3   3     1997.36     1971.33     14.20 o 
   2   3   3     2487.52     2525.13     17.69 o 
   3   3   3     1757.79     1766.54     14.35 o 
   4   3   3     1238.78     1330.06     12.34 o 
   5   3   3     2507.31     2689.52     26.37 o 
   6   3   3      294.83      327.28      6.49 o 
   7   3   3      252.48      269.49      5.75 o 
   8   3   3      670.17      772.12      9.91 o 
   9   3   3      162.62      146.39      5.43 o 
  10   3   3      617.92      551.17     10.28 o 
  11   3   3       91.18       88.93      5.14 o 
  12   3   3     1313.69     1271.71     19.68 o 
  13   3   3      192.14      193.40      8.16 o 
  14   3   3      900.78      912.16     28.49 o 
  15   3   3       65.29       66.50      7.40 o 
  16   3   3       20.78       23.75      6.65 o 
   1   5   3     2067.19     2037.12     17.47 o 
   2   5   3      637.70      671.03      8.47 o 
   3   5   3      549.67      552.38      6.73 o 
   4   5   3     1197.41     1246.24     12.88 o 
   5   5   3      463.59      508.89      7.03 o 
   6   5   3       88.71       88.16      3.48 o 
   7   5   3      166.26      176.67      4.21 o 
   8   5   3       81.76       86.29      4.14 o 
   9   5   3       38.33       31.06      3.40 o 
  10   5   3       65.79       66.44      6.03 o 
  11   5   3        1.04        0.67      2.91 o 
  12   5   3      236.87      238.93     11.82 o 
  13   5   3      100.55      107.56      5.94 o 
  14   5   3      310.03      348.46     12.26 o 
  15   5   3       79.01      106.06      8.56 o 
   1   7   3     1375.15     1371.33     12.81 o 
   2   7   3       80.60       84.63      2.70 o 
   3   7   3     3009.21     3128.49     24.31 o 
   4   7   3      433.61      442.56      5.72 o 
   5   7   3      447.39      563.71     10.28 o 
   6   7   3      223.99      249.85      5.13 o 
   7   7   3      160.11      195.59      5.55 o 
   8   7   3      721.37      726.42     12.11 o 
   9   7   3      229.25      235.96      7.04 o 
  10   7   3      208.86      200.37      7.09 o 
  11   7   3      260.59      233.15      7.89 o 
  12   7   3      468.22      432.55      9.86 o 
  13   7   3       53.81       57.23      5.88 o 
  14   7   3       56.52       49.65      5.25 o 
  15   7   3       25.77       33.43      6.54 o 
   1   9   3      670.30      682.24      8.94 o 
   2   9   3      509.68      554.91      6.46 o 
   3   9   3      149.27      155.62      3.92 o 
   4   9   3       78.65       76.28      3.14 o 
   5   9   3     1127.98     1219.28     12.39 o 
   6   9   3       59.40       61.19      3.31 o 
   7   9   3      290.42      282.96      6.21 o 
   8   9   3        8.01        4.85      2.64 o 
   9   9   3      126.73      125.41      5.29 o 
  10   9   3      471.27      384.43      9.53 o 
  11   9   3      125.12      120.43      6.26 o 
  12   9   3       34.01       31.01      4.42 o 
  13   9   3      284.82      279.64      8.61 o 
  14   9   3      170.97      167.15      7.41 o 
  15   9   3       15.93       19.80      5.42 o 
   1  11   3      121.07      118.92      3.67 o 
   2  11   3      130.51      143.41      4.77 o 
   3  11   3      641.90      625.57      7.51 o 
   4  11   3       95.59      103.00      3.19 o 
   5  11   3      334.29      297.16      5.32 o 
   6  11   3      985.23      926.44     11.62 o 
   7  11   3       98.51       99.28      7.09 o 
   8  11   3      512.95      510.88      8.78 o 
   9  11   3      442.61      347.77      8.38 o 
  10  11   3      116.91      103.20      4.96 o 
  11  11   3       48.01       34.11      4.29 o 
  12  11   3        1.35        9.13      3.95 o 
  13  11   3       28.08       26.15      4.44 o 
  14  11   3       21.52       41.39      4.90 o 
   1  13   3      241.68      246.20      4.97 o 
   2  13   3      839.56      855.39      9.97 o 
   3  13   3       83.10       79.14      4.39 o 
   4  13   3      589.51      537.03      8.68 o 
   5  13   3     1028.98     1018.56     12.50 o 
   6  13   3      577.55      531.32     10.41 o 
   7  13   3      330.75      312.39      7.64 o 
   8  13   3     1112.07     1019.00     14.64 o 
   9  13   3       38.46       34.06      3.84 o 
  10  13   3      226.93      207.68      8.21 o 
  11  13   3      349.81      307.56      9.52 o 
  12  13   3       17.57       15.35      4.65 o 
  13  13   3       37.21       43.29      6.16 o 
  14  13   3      205.60      257.53      9.24 o 
   1  15   3      302.01      323.53      5.96 o 
   2  15   3      178.43      191.80      5.53 o 
   3  15   3     1295.45     1259.64     16.47 o 
   4  15   3      575.60      566.05      9.46 o 
   5  15   3      959.19      922.87     13.61 o 
   6  15   3      737.88      735.18     13.52 o 
   7  15   3      584.60      568.53     11.99 o 
   8  15   3      325.25      299.84      8.33 o 
   9  15   3      150.54      153.56      6.58 o 
  10  15   3       77.90       60.86      5.88 o 
  11  15   3       31.06       35.45      6.12 o 
  12  15   3       41.05       46.54      6.66 o 
  13  15   3       92.63       92.68      7.30 o 
   1  17   3       98.79      100.70      4.46 o 
   2  17   3      115.76      109.28      4.85 o 
   3  17   3       91.34       88.84      4.55 o 
   4  17   3     1463.00     1388.20     15.67 o 
   5  17   3      245.83      241.49      8.14 o 
   6  17   3       31.07       26.71      5.47 o 
   7  17   3       31.21       25.55      4.48 o 
   8  17   3      170.28      176.27      7.09 o 
   9  17   3       57.06       51.27      5.13 o 
  10  17   3       85.87       83.72      5.95 o 
  11  17   3        6.75       10.76      4.85 o 
  12  17   3      275.62      310.59     12.12 o 
   1  19   3       91.39       74.83      4.37 o 
   2  19   3      312.71      301.23      7.35 o 
   3  19   3      518.51      472.12     10.54 o 
   4  19   3      263.08      282.87      7.39 o 
   5  19   3      746.62      750.33     15.26 o 
   6  19   3      534.95      521.18     10.92 o 
   7  19   3      278.14      308.34      8.32 o 
   8  19   3      666.87      638.02     12.77 o 
   9  19   3       37.98       41.61      5.11 o 
  10  19   3       57.11       44.11      5.24 o 
  11  19   3        0.67        8.53      5.96 o 
   1  21   3      113.00      111.64      6.20 o 
   2  21   3      122.05      110.13      5.29 o 
   3  21   3        2.74       -0.49      2.99 o 
   4  21   3      236.16      238.65      8.55 o 
   5  21   3       96.41       97.15      5.75 o 
   6  21   3      286.20      277.59      8.59 o 
   7  21   3       31.82       38.13      4.62 o 
   8  21   3      223.91      255.69      8.15 o 
   9  21   3        7.97        7.08      4.15 o 
  10  21   3      157.31      198.00      7.91 o 
   1  23   3      102.88      108.04      6.34 o 
   2  23   3       12.45        5.90      4.68 o 
   3  23   3       20.22       20.97      4.70 o 
   4  23   3        5.34        4.03      4.15 o 
   5  23   3      143.37      174.55      8.06 o 
   6  23   3      151.82      165.54      7.04 o 
   7  23   3      132.60      136.44      6.71 o 
   8  23   3       40.66       42.74      5.08 o 
   9  23   3       82.52       97.07      6.35 o 
   1  25   3        5.78        7.15      4.20 o 
   2  25   3      100.57      113.63      7.47 o 
   3  25   3       40.57       69.46      6.35 o 
   4  25   3       80.55       86.69      7.58 o 
   5  25   3      100.52      122.68      7.11 o 
   6  25   3       11.23       14.89      4.86 o 
   7  25   3       85.32      102.00      6.47 o 
   1  27   3        5.46        0.59      5.99 o 
   2  27   3       70.21       76.79      7.04 o 
   3  27   3       66.76       82.78      8.00 o 
   0   0   4    11526.95    12807.49    196.60 o 
   2   0   4      290.73      328.62      5.80 o 
   4   0   4      469.18      510.84      9.07 o 
   6   0   4     1069.39     1017.39     17.89 o 
   8   0   4      211.63      213.10      7.81 o 
  10   0   4     1292.29     1256.58     39.56 o 
  12   0   4       38.05       34.80      6.73 o 
  14   0   4      211.46      210.15     14.62 o 
   0   2   4      292.62      379.35      6.35 o 
   1   2   4     2061.20     2153.72     17.26 o 
   2   2   4     3453.19     3545.24     45.14 o 
   3   2   4     2394.09     2444.43     18.57 o 
   4   2   4     2090.99     2216.04     18.09 o 
   5   2   4      159.42      176.69      4.49 o 
   6   2   4      119.04      134.08      4.14 o 
   7   2   4      344.83      344.32      6.67 o 
   8   2   4       78.93       75.70      4.46 o 
   9   2   4      820.08      824.99     12.59 o 
  10   2   4      458.30      462.04      9.42 o 
  11   2   4       25.14       22.78      4.06 o 
  12   2   4      126.98      134.59      6.54 o 
  13   2   4       11.47       15.78      4.44 o 
  14   2   4      135.32      144.38      9.03 o 
  15   2   4        1.40        4.66      5.94 o 
   0   4   4     1002.63      995.27     17.33 o 
   1   4   4     2699.56     2719.86     21.57 o 
   2   4   4     5011.14     5146.73     40.36 o 
   3   4   4      863.47      895.83      7.95 o 
   4   4   4      469.93      497.59      6.04 o 
   5   4   4      197.15      199.83     10.50 o 
   6   4   4      140.40      131.13      6.07 o 
   7   4   4      648.14      639.91     13.07 o 
   8   4   4      295.46      302.71      7.21 o 
   9   4   4      238.62      228.77      6.67 o 
  10   4   4      115.62      123.36      5.48 o 
  11   4   4      535.41      523.02     10.47 o 
  12   4   4       45.98       44.96      4.72 o 
  13   4   4      785.49      769.48     15.67 o 
  14   4   4      145.12      146.92      9.49 o 
  15   4   4      278.48      316.80     12.64 o 
   0   6   4     4483.07     4689.61     62.37 o 
   1   6   4      461.69      496.50      7.47 o 
   2   6   4     6289.37     6466.32     50.14 o 
   3   6   4     1308.91     1383.66     13.65 o 
   4   6   4      299.72      325.46      5.51 o 
   5   6   4      247.41      234.57      4.87 o 
   6   6   4        4.53        8.40      3.42 o 
   7   6   4      228.27      227.41      6.65 o 
   8   6   4       95.16       86.71      4.93 o 
   9   6   4       81.83       82.89      5.10 o 
  10   6   4       13.84       16.84      3.99 o 
  11   6   4      197.18      196.75      7.54 o 
  12   6   4      467.94      486.43     11.60 o 
  13   6   4      227.43      251.79      9.49 o 
  14   6   4        0.55       13.72      5.71 o 
  15   6   4       27.64       40.19      7.03 o 
   0   8   4      790.20      819.35     16.00 o 
   1   8   4      438.29      478.46     10.17 o 
   2   8   4      152.07      164.13      4.47 o 
   3   8   4       61.68       63.38      2.86 o 
   4   8   4      279.88      288.48      4.92 o 
   5   8   4      130.60      121.94      3.53 o 
   6   8   4      199.06      195.21      5.28 o 
   7   8   4        1.94        2.24      3.30 o 
   8   8   4      489.14      448.50      9.92 o 
   9   8   4      660.09      607.94     11.73 o 
  10   8   4      214.46      183.76      7.09 o 
  11   8   4        6.40        2.91      3.85 o 
  12   8   4       58.46       72.24      5.83 o 
  13   8   4       65.04       66.26      5.45 o 
  14   8   4      284.73      304.08     11.33 o 
   0  10   4      373.23      379.82     10.68 o 
   1  10   4      104.65       99.89      4.26 o 
   2  10   4      523.23      529.13      9.13 o 
   3  10   4     1325.84     1373.66     14.23 o 
   4  10   4     1564.45     1576.46     15.74 o 
   5  10   4      640.64      625.04      7.83 o 
   6  10   4      327.38      329.56      6.64 o 
   7  10   4       89.68       92.69      4.32 o 
   8  10   4      149.00      147.78      5.35 o 
   9  10   4      110.97      103.78      5.21 o 
  10  10   4       32.50       42.67      4.40 o 
  11  10   4       10.85       10.74      4.26 o 
  12  10   4       50.60       46.57      5.47 o 
  13  10   4        3.59       11.13      4.35 o 
  14  10   4       57.39       45.84      6.42 o 
   0  12   4      179.65      188.60      8.21 o 
   1  12   4      318.06      325.46      7.33 o 
   2  12   4      769.34      707.44     16.56 o 
   3  12   4      676.08      628.46      9.68 o 
   4  12   4       34.70       40.83      3.38 o 
   5  12   4      116.18      111.95      5.48 o 
   6  12   4      781.17      723.88     14.29 o 
   7  12   4      540.22      538.20     11.61 o 
   8  12   4      479.88      463.19     11.04 o 
   9  12   4       72.27       84.65      5.98 o 
  10  12   4       68.59       68.43      7.55 o 
  11  12   4      232.60      203.34      9.68 o 
  12  12   4       47.67       47.42      7.95 o 
  13  12   4       48.32       51.31      7.03 o 
   0  14   4      127.96      125.23      7.39 o 
   1  14   4       98.96      102.00      4.82 o 
   2  14   4       22.81       20.85      3.28 o 
   3  14   4      760.20      731.90     10.97 o 
   4  14   4      346.13      351.76      9.91 o 
   5  14   4      463.54      458.98     10.82 o 
   6  14   4       25.57       25.38      4.27 o 
   7  14   4      155.06      154.04      9.01 o 
   8  14   4      695.71      663.60     13.53 o 
   9  14   4       55.72       56.82      5.05 o 
  10  14   4      219.68      213.04     14.10 o 
  11  14   4      152.89      163.06     14.34 o 
  12  14   4        4.89        7.39      6.49 o 
  13  14   4      104.89      130.08     12.39 o 
   0  16   4       43.32       38.46      5.60 o 
   1  16   4      404.51      410.99      9.05 o 
   2  16   4      364.58      365.04      7.75 o 
   3  16   4      670.54      677.29     11.61 o 
   4  16   4      308.83      307.09      7.49 o 
   5  16   4      336.70      314.35      9.27 o 
   6  16   4      234.15      215.45     11.56 o 
   7  16   4        0.30       -1.38      3.76 o 
   8  16   4       65.04       70.49      6.78 o 
   9  16   4       89.18       92.75      6.11 o 
  10  16   4        2.99       -3.19      3.95 o 
  11  16   4       48.07       44.84      6.72 o 
  12  16   4      138.17      159.70      9.73 o 
   0  18   4      342.91      337.91     12.24 o 
   1  18   4      336.91      297.48      8.22 o 
   2  18   4      648.96      630.58     12.12 o 
   3  18   4      307.13      331.09      9.83 o 
   4  18   4      451.29      441.58      9.22 o 
   5  18   4      508.08      469.87     11.59 o 
   6  18   4       62.39       59.87      5.68 o 
   7  18   4       86.85       79.31      6.27 o 
   8  18   4       43.13       49.74      5.67 o 
   9  18   4       29.62       30.35      5.11 o 
  10  18   4       60.23       82.45      6.44 o 
  11  18   4      134.61      146.84     11.11 o 
   0  20   4      147.48      122.46      8.66 o 
   1  20   4       40.01       39.14      4.47 o 
   2  20   4       98.91      105.45      6.42 o 
   3  20   4      160.44      149.20      6.59 o 
   4  20   4      237.29      231.02      7.92 o 
   5  20   4       76.15       69.06      5.36 o 
   6  20   4      117.20      124.76      9.52 o 
   7  20   4       92.81       93.51      6.98 o 
   8  20   4      281.63      272.78     10.90 o 
   9  20   4      330.11      346.94     10.47 o 
  10  20   4      117.56      119.42      7.34 o 
   0  22   4       11.72       17.55      6.02 o 
   1  22   4       11.32        8.81      4.03 o 
   2  22   4      129.60      131.41      6.64 o 
   3  22   4       13.15        8.80      6.04 o 
   4  22   4      176.83      188.93      9.52 o 
   5  22   4       64.34       79.39      7.23 o 
   6  22   4      215.20      202.63      8.58 o 
   7  22   4      216.58      241.58      8.92 o 
   8  22   4      259.14      322.28      9.61 o 
   0  24   4      142.31      125.67      9.96 o 
   1  24   4       29.10       28.90      4.91 o 
   2  24   4      102.39      119.67      7.15 o 
   3  24   4      256.94      281.04     10.47 o 
   4  24   4       49.31       74.78      7.27 o 
   5  24   4      107.52      109.73      8.52 o 
   6  24   4        5.05       -1.89      5.15 o 
   0  26   4       31.55       22.23      7.35 o 
   1  26   4       67.80       79.15      7.26 o 
   2  26   4       42.29       32.39      6.12 o 
   3  26   4       37.84       52.40      7.17 o 
   1   1   5      210.86      249.04      4.15 o 
   2   1   5      102.61      120.31      3.00 o 
   3   1   5     1585.13     1655.71     14.68 o 
   4   1   5      483.41      505.44      6.86 o 
   5   1   5     1141.56     1139.48     12.88 o 
   6   1   5       39.42       54.11      3.99 o 
   7   1   5     1845.27     1874.46     23.84 o 
   8   1   5     2547.99     2592.27     35.89 o 
   9   1   5     1773.68     1748.71     27.44 o 
  10   1   5       99.87      101.16      7.00 o 
  11   1   5       63.55       62.11      5.72 o 
  12   1   5        5.25        0.90      3.96 o 
  13   1   5      199.11      205.01      8.25 o 
  14   1   5       13.04       10.49      4.78 o 
   1   3   5      177.62      158.63      4.01 o 
   2   3   5     3073.23     3067.29     23.69 o 
   3   3   5     1777.00     1787.02     14.98 o 
   4   3   5     1251.85     1257.44     11.45 o 
   5   3   5       13.40       14.68      2.53 o 
   6   3   5      276.22      264.43      7.43 o 
   7   3   5      947.59     1002.86     15.61 o 
   8   3   5     1091.42     1116.14     17.16 o 
   9   3   5      601.01      602.98     16.49 o 
  10   3   5      257.67      287.27      9.21 o 
  11   3   5       72.91       80.40      6.07 o 
  12   3   5      292.42      267.92      8.68 o 
  13   3   5      219.76      250.68      8.79 o 
  14   3   5       41.57       39.19      6.20 o 
   1   5   5      573.35      591.45      8.45 o 
   2   5   5     1959.09     1989.68     17.25 o 
   3   5   5      606.34      617.64      8.29 o 
   4   5   5      413.39      418.88      8.10 o 
   5   5   5      728.27      692.54     10.10 o 
   6   5   5      116.52      111.08      6.64 o 
   7   5   5      513.08      457.16     17.56 o 
   8   5   5      298.91      299.84      7.68 o 
   9   5   5     1051.59     1012.84     14.95 o 
  10   5   5      575.74      604.29     13.69 o 
  11   5   5      351.09      344.94     13.30 o 
  12   5   5      115.78       91.65     13.67 o 
  13   5   5       82.94      101.10      7.43 o 
  14   5   5      497.78      513.75     13.86 o 
   1   7   5      642.55      639.22      9.02 o 
   2   7   5        7.36        8.39      2.04 o 
   3   7   5       87.08       96.88      3.65 o 
   4   7   5     1259.34     1262.17     13.57 o 
   5   7   5      684.60      681.38      9.25 o 
   6   7   5       77.91       70.81      3.89 o 
   7   7   5      559.52      532.37      9.17 o 
   8   7   5      164.14      142.85      6.49 o 
   9   7   5      972.57      910.77     21.66 o 
  10   7   5      261.82      240.28      8.19 o 
  11   7   5       21.43       12.08      5.13 o 
  12   7   5      210.28      226.01     11.25 o 
  13   7   5       48.13       48.84      8.07 o 
   1   9   5      234.64      231.42      8.48 o 
   2   9   5     1210.31     1130.93     15.06 o 
   3   9   5       59.13       68.98      3.85 o 
   4   9   5      512.99      504.46      8.74 o 
   5   9   5       99.97      111.12      6.41 o 
   6   9   5      370.57      359.49     11.84 o 
   7   9   5      454.71      463.25      9.62 o 
   8   9   5      434.59      425.41      9.55 o 
   9   9   5      518.84      518.68     11.75 o 
  10   9   5        4.50        0.10      3.43 o 
  11   9   5      199.76      194.86      8.29 o 
  12   9   5      126.44      112.34     10.25 o 
  13   9   5       62.36       74.76      9.50 o 
   1  11   5      127.05      133.22      5.34 o 
   2  11   5      213.56      211.89      6.88 o 
   3  11   5      493.33      485.43      8.78 o 
   4  11   5     1542.28     1524.52     17.81 o 
   5  11   5      638.35      627.14     11.36 o 
   6  11   5        3.33       -0.61      3.65 o 
   7  11   5     1337.68     1271.99     19.81 o 
   8  11   5      621.98      557.85     14.06 o 
   9  11   5      483.87      446.48     13.00 o 
  10  11   5       26.74       37.81      5.99 o 
  11  11   5      189.55      200.38      9.82 o 
  12  11   5       96.78      103.46      9.13 o 
  13  11   5       15.96       12.69      7.57 o 
   1  13   5       83.17       87.91      4.84 o 
   2  13   5      504.91      493.89      9.81 o 
   3  13   5     1359.52     1317.17     16.35 o 
   4  13   5     1150.56     1126.46     16.00 o 
   5  13   5       46.29       36.16      4.37 o 
   6  13   5      125.84      114.50     10.06 o 
   7  13   5      568.79      524.64     12.14 o 
   8  13   5      271.03      299.41     11.33 o 
   9  13   5     1143.72     1079.35     19.01 o 
  10  13   5      194.02      206.15     10.06 o 
  11  13   5       38.70       38.05      6.40 o 
  12  13   5       43.28       45.74      7.07 o 
   1  15   5     1053.82      992.88     16.69 o 
   2  15   5      511.56      495.90     11.25 o 
   3  15   5     1098.94     1063.06     26.47 o 
   4  15   5      184.06      169.38      6.81 o 
   5  15   5       23.95       22.21      4.15 o 
   6  15   5      154.45      153.80      7.39 o 
   7  15   5       56.60       46.73      5.44 o 
   8  15   5      423.09      388.05     11.26 o 
   9  15   5       60.12       59.05      6.11 o 
  10  15   5       24.07       20.58      7.50 o 
  11  15   5       88.07       93.61     12.09 o 
   1  17   5      116.09      117.13      5.92 o 
   2  17   5      233.22      224.84      7.63 o 
   3  17   5      136.78      126.90      6.11 o 
   4  17   5      166.54      171.20      7.05 o 
   5  17   5      166.96      154.42      7.02 o 
   6  17   5       11.31       13.52      4.48 o 
   7  17   5      150.56      159.23      7.99 o 
   8  17   5      129.01      132.31      7.73 o 
   9  17   5       40.54       52.83      6.23 o 
  10  17   5      106.41      108.96      7.87 o 
   1  19   5       36.92       33.07      4.50 o 
   2  19   5      271.49      286.56      9.20 o 
   3  19   5     1382.85     1324.41     21.27 o 
   4  19   5      150.13      155.96     11.28 o 
   5  19   5       73.20       80.47     10.20 o 
   6  19   5       99.17       98.78      6.92 o 
   7  19   5        8.08        8.31      7.16 o 
   8  19   5      160.38      183.45      9.04 o 
   9  19   5       78.47       58.70      9.34 o 
   1  21   5      391.52      397.52     10.39 o 
   2  21   5      301.22      288.89      9.19 o 
   3  21   5      201.00      228.43     10.58 o 
   4  21   5       98.17       94.38      6.97 o 
   5  21   5      143.95      140.65      8.95 o 
   6  21   5       17.89       22.22      5.50 o 
   7  21   5      252.55      248.87     10.20 o 
   1  23   5       89.32       92.36      8.20 o 
   2  23   5       46.18       52.17      6.29 o 
   3  23   5      204.50      222.14     10.95 o 
   4  23   5      330.06      335.46     12.71 o 
   5  23   5       18.76       12.83      5.75 o 
   1  25   5       43.32       52.33      6.03 o 
   0   0   6      117.63      119.56      8.01 o 
   2   0   6      901.21      880.65     13.27 o 
   4   0   6      273.44      263.06      7.69 o 
   6   0   6     2103.68     2042.28     42.55 o 
   8   0   6     1324.40     1349.75     33.22 o 
  10   0   6      388.12      398.00     17.76 o 
  12   0   6       80.52       95.10     10.34 o 
   0   2   6       23.04       19.50      3.41 o 
   1   2   6      428.67      407.91      6.82 o 
   2   2   6      443.09      460.02      6.15 o 
   3   2   6     1099.79     1100.59     13.93 o 
   4   2   6     1831.28     1859.44     19.84 o 
   5   2   6     1074.28     1112.09     16.84 o 
   6   2   6      923.65      927.81     17.77 o 
   7   2   6       93.25       94.17      7.56 o 
   8   2   6      324.60      327.00     14.03 o 
   9   2   6      348.08      337.42     11.52 o 
  10   2   6       26.27       24.88      5.70 o 
  11   2   6       22.49       14.13      5.05 o 
  12   2   6       35.74       34.67      5.80 o 
  13   2   6       29.14       39.18      5.51 o 
   0   4   6      751.30      756.96     13.69 o 
   1   4   6       29.15       23.47      2.60 o 
   2   4   6      158.93      167.08      5.68 o 
   3   4   6     2967.74     2838.15     41.11 o 
   4   4   6     1138.12     1095.36     14.07 o 
   5   4   6     1127.59     1121.23     13.36 o 
   6   4   6      597.16      614.44     13.82 o 
   7   4   6      326.28      333.39     10.88 o 
   8   4   6      275.89      292.72     10.60 o 
   9   4   6      173.16      163.83      9.37 o 
  10   4   6       49.18       48.26      5.53 o 
  11   4   6       53.19       49.07      5.82 o 
  12   4   6        6.19       -0.57      4.75 o 
  13   4   6        9.89       18.69      5.68 o 
   0   6   6      391.87      407.05      9.84 o 
   1   6   6      183.51      177.52      6.89 o 
   2   6   6     1663.31     1635.72     19.83 o 
   3   6   6      347.60      323.42      6.52 o 
   4   6   6     1527.17     1522.69     16.19 o 
   5   6   6      477.26      490.64      8.83 o 
   6   6   6      942.38      952.19     14.38 o 
   7   6   6       55.65       54.76      4.91 o 
   8   6   6     1552.91     1530.02     25.17 o 
   9   6   6      297.32      313.61     11.33 o 
  10   6   6      107.96      122.86     13.31 o 
  11   6   6      109.12      122.82      9.88 o 
  12   6   6      183.51      199.60     12.12 o 
   0   8   6      861.98      848.94     22.65 o 
   1   8   6      179.61      184.69      8.45 o 
   2   8   6     1891.85     1916.22     22.68 o 
   3   8   6      515.54      499.07      9.09 o 
   4   8   6       87.53      100.93      4.97 o 
   5   8   6      166.58      158.61      6.33 o 
   6   8   6      625.80      627.62     11.72 o 
   7   8   6      151.54      156.83     10.28 o 
   8   8   6      101.39      111.02      7.40 o 
   9   8   6      258.32      247.93     10.15 o 
  10   8   6        7.80        0.38      6.15 o 
  11   8   6      187.69      198.37     14.57 o 
  12   8   6       43.10       55.72      9.03 o 
   0  10   6     1066.27     1048.27     21.59 o 
   1  10   6      425.65      446.32      9.46 o 
   2  10   6     1306.92     1284.27     19.19 o 
   3  10   6      874.47      862.05     12.62 o 
   4  10   6     1045.85      973.93     14.97 o 
   5  10   6      114.11      123.23      6.01 o 
   6  10   6      246.08      262.32      8.10 o 
   7  10   6       61.55       64.99      5.77 o 
   8  10   6      537.96      576.12     13.26 o 
   9  10   6      232.37      232.03     10.35 o 
  10  10   6       14.69       15.16      7.19 o 
  11  10   6       34.20       38.85      8.12 o 
  12  10   6      207.45      250.18     14.17 o 
   0  12   6      678.19      663.54     17.02 o 
   1  12   6      369.73      357.48      8.83 o 
   2  12   6      250.46      247.15      7.69 o 
   3  12   6      243.69      248.87      9.39 o 
   4  12   6       44.66       47.59      4.69 o 
   5  12   6       39.59       40.61      5.68 o 
   6  12   6      409.63      432.41     10.27 o 
   7  12   6      102.02      105.11      8.48 o 
   8  12   6      504.72      512.18     12.80 o 
   9  12   6      305.98      307.31     13.14 o 
  10  12   6      572.58      570.88     15.96 o 
  11  12   6       78.92       79.61      9.71 o 
   0  14   6     1231.42     1199.65     24.72 o 
   1  14   6      125.35      124.60      6.08 o 
   2  14   6      970.38      968.38     15.33 o 
   3  14   6      717.51      716.50     14.32 o 
   4  14   6       43.52       46.09      4.79 o 
   5  14   6       43.11       44.83      4.94 o 
   6  14   6        6.36       -0.41      3.76 o 
   7  14   6       72.94       74.99      6.30 o 
   8  14   6      138.86      162.58      8.34 o 
   9  14   6      118.12      108.79      7.52 o 
  10  14   6      296.32      353.98     13.28 o 
   0  16   6      612.08      631.86     18.48 o 
   1  16   6      586.69      588.62     12.01 o 
   2  16   6      183.79      183.46      7.35 o 
   3  16   6      427.25      406.40     11.20 o 
   4  16   6      310.99      327.05     10.27 o 
   5  16   6       57.59       41.80      5.08 o 
   6  16   6        9.21        8.50      5.57 o 
   7  16   6       55.09       58.21      6.24 o 
   8  16   6       22.21       23.42      5.53 o 
   9  16   6       53.96       61.22      6.73 o 
   0  18   6      221.67      214.04     11.28 o 
   1  18   6      483.86      486.21     11.30 o 
   2  18   6      452.08      443.65     10.84 o 
   3  18   6       64.60       61.37      6.10 o 
   4  18   6       67.65       54.07      6.09 o 
   5  18   6      150.07      147.07      8.27 o 
   6  18   6       46.52       53.49      8.83 o 
   7  18   6       50.10       65.53      6.78 o 
   8  18   6       92.29       98.83      9.13 o 
   0  20   6      380.78      392.78     15.91 o 
   1  20   6      159.18      167.21      7.72 o 
   2  20   6      726.93      746.75     16.00 o 
   3  20   6      223.73      212.11     11.56 o 
   4  20   6       17.80        6.21      5.04 o 
   5  20   6       13.14       16.30      5.28 o 
   6  20   6       15.03       15.77      6.02 o 
   0  22   6      229.07      258.39     16.67 o 
   1  22   6      140.31      147.61      8.59 o 
   2  22   6      173.75      191.46      9.37 o 
   3  22   6      269.69      295.39     11.17 o 
   4  22   6      134.75      135.35      8.54 o 
   1   1   7       36.05       35.29      2.74 o 
   2   1   7      274.96      268.48      6.64 o 
   3   1   7     1160.61     1107.10     20.98 o 
   4   1   7       26.57       20.86      3.77 o 
   5   1   7       60.13       63.13      5.41 o 
   6   1   7      156.53      173.05      8.44 o 
   7   1   7       10.69       14.01      5.08 o 
   8   1   7      215.59      222.85     14.48 o 
   9   1   7       30.67       38.97      6.42 o 
  10   1   7      137.61      135.17      9.80 o 
  11   1   7       36.49       37.26      6.82 o 
   1   3   7       66.35       66.10      4.00 o 
   2   3   7       80.62       75.87      7.01 o 
   3   3   7      301.40      311.15     12.42 o 
   4   3   7      170.29      158.71      7.02 o 
   5   3   7      340.74      366.00     11.75 o 
   6   3   7      926.18      911.72     16.55 o 
   7   3   7      518.12      521.92     12.56 o 
   8   3   7      437.72      423.86     14.15 o 
   9   3   7       83.86       95.31      8.97 o 
  10   3   7       55.50       56.10      7.09 o 
  11   3   7        5.67        3.28      7.66 o 
   1   5   7      371.56      341.42      8.33 o 
   2   5   7      627.08      597.61     10.00 o 
   3   5   7       74.37       70.93      5.13 o 
   4   5   7      601.46      549.34     11.88 o 
   5   5   7      688.99      692.50     16.71 o 
   6   5   7      199.86      206.92     21.70 o 
   7   5   7      163.87      163.51     10.49 o 
   8   5   7      180.38      206.20     16.37 o 
   9   5   7       88.69       94.86      9.50 o 
  10   5   7        6.50        7.42      6.92 o 
  11   5   7       52.51       50.43      8.94 o 
   1   7   7       41.23       33.55      3.93 o 
   2   7   7        3.26       -0.72      3.16 o 
   3   7   7      434.82      411.82     10.52 o 
   4   7   7      599.10      583.58     11.35 o 
   5   7   7       49.41       44.43      4.73 o 
   6   7   7      118.48      117.51      6.89 o 
   7   7   7       13.86       19.94      6.54 o 
   8   7   7      908.99      894.66     23.19 o 
   9   7   7      142.08      142.63     11.01 o 
  10   7   7       15.72       16.71      7.45 o 
  11   7   7       38.82       37.00      8.40 o 
   1   9   7       71.58       72.39      5.04 o 
   2   9   7      451.32      420.68      9.73 o 
   3   9   7      352.76      349.71      8.95 o 
   4   9   7       71.85       74.00      5.31 o 
   5   9   7       32.83       28.61      4.34 o 
   6   9   7      261.64      240.87      8.21 o 
   7   9   7       40.44       40.51      6.27 o 
   8   9   7       54.03       49.86     10.82 o 
   9   9   7      280.15      267.27     13.81 o 
  10   9   7       24.64        8.21     11.36 o 
   1  11   7      226.18      206.30      7.43 o 
   2  11   7      667.14      665.05     12.57 o 
   3  11   7      104.90      115.05      6.79 o 
   4  11   7       85.56       97.03      6.45 o 
   5  11   7       68.14       64.81      5.28 o 
   6  11   7       32.37       38.92      5.56 o 
   7  11   7      244.11      253.78      9.63 o 
   8  11   7      271.86      289.15     10.47 o 
   9  11   7       41.76       55.80      9.12 o 
   1  13   7      840.86      852.59     14.73 o 
   2  13   7      152.92      160.17      7.02 o 
   3  13   7      254.40      245.40      9.15 o 
   4  13   7       59.01       53.51      5.73 o 
   5  13   7       11.98        8.84      4.13 o 
   6  13   7       17.68       18.61      4.67 o 
   7  13   7       29.67       27.10      5.42 o 
   8  13   7       56.68       47.75      6.25 o 
   9  13   7        1.38        5.62      8.50 o 
   1  15   7       55.91       50.45      5.19 o 
   2  15   7       76.21       72.03      6.31 o 
   3  15   7      131.30      137.72      7.74 o 
   4  15   7       63.68       78.77      8.75 o 
   5  15   7        4.16       -1.13      4.42 o 
   6  15   7       71.73       72.99      6.12 o 
   7  15   7       70.39       70.27      6.95 o 
   8  15   7       10.56       13.68      5.49 o 
   1  17   7       63.45       61.69      5.68 o 
   2  17   7      135.88      129.88      7.80 o 
   3  17   7      100.62      101.09      7.31 o 
   4  17   7       76.73       57.80      6.44 o 
   5  17   7       23.62       24.46      5.67 o 
   6  17   7        0.55        4.29      9.01 o 
   1  19   7      135.56      135.94      8.28 o 
   2  19   7       30.72       18.41      5.49 o 
   3  19   7       42.99       39.01      6.13 o 
   4  19   7       43.22       41.28      6.36 o 
   2   0   8      566.11      539.52     22.59 o 
   4   0   8      176.90      165.87     12.48 o 
   6   0   8       31.27       43.54     10.53 o 
   8   0   8       47.66       40.51      9.30 o 
   0   2   8      188.15      201.04      9.68 o 
   1   2   8      117.42      106.35      6.92 o 
   2   2   8      186.53      178.94      8.40 o 
   3   2   8       88.04       86.01      7.80 o 
   4   2   8       45.16       40.87      5.92 o 
   5   2   8       16.10       12.55      5.00 o 
   6   2   8       18.47       17.10      5.63 o 
   7   2   8       98.90      112.23      8.40 o 
   8   2   8       15.52       18.48      6.31 o 
   9   2   8      188.43      192.66     13.09 o 
   0   4   8       73.25       57.13      6.73 o 
   1   4   8       57.05       56.92      4.70 o 
   2   4   8       94.02       90.33      5.98 o 
   3   4   8       16.80       19.50      4.94 o 
   4   4   8       29.43       21.50      6.22 o 
   5   4   8       31.85       26.80      6.71 o 
   6   4   8      109.52       92.21     17.51 o 
   7   4   8      389.98      388.12     15.51 o 
   8   4   8        2.92        2.80      6.65 o 
   9   4   8      427.23      478.11     17.90 o 
   0   6   8      208.17      211.55     10.90 o 
   1   6   8        5.30        1.31      3.56 o 
   2   6   8      135.19      109.21      5.93 o 
   3   6   8      123.40      104.29      6.42 o 
   4   6   8      797.14      724.63     19.80 o 
   5   6   8      168.31      172.57      9.45 o 
   6   6   8      432.02      431.24     35.51 o 
   7   6   8      144.21      140.66     10.83 o 
   8   6   8      140.10      145.94     11.38 o 
   9   6   8        0.85       10.04      7.21 o 
   0   8   8      104.40      112.01      8.73 o 
   1   8   8       71.11       62.65      5.80 o 
   2   8   8       29.74       22.69      4.34 o 
   3   8   8      191.30      185.41      8.48 o 
   4   8   8      380.12      380.87     15.88 o 
   5   8   8      139.40      123.12      9.02 o 
   6   8   8       97.39      116.97     10.06 o 
   7   8   8       11.32       13.89      7.39 o 
   8   8   8        7.80        6.61      7.21 o 
   0  10   8     1058.94     1058.55     24.07 o 
   1  10   8       32.43       38.12      4.89 o 
   2  10   8      532.36      512.46     12.62 o 
   3  10   8       16.39       12.63      4.73 o 
   4  10   8       25.65       24.81      5.32 o 
   5  10   8       18.17       15.70      4.94 o 
   6  10   8       81.40       91.18      8.32 o 
   7  10   8        8.14        3.27      7.11 o 
   0  12   8      774.36      795.84     26.17 o 
   1  12   8      143.17      157.52      7.40 o 
   2  12   8      231.28      258.24      9.81 o 
   3  12   8      215.98      217.02      9.57 o 
   4  12   8       27.88       30.77      5.54 o 
   5  12   8       67.24       70.67      7.61 o 
   6  12   8       10.15        8.15      4.84 o 
   0  14   8       76.05       60.12      8.19 o 
   1  14   8      109.14       98.11      7.92 o 
   2  14   8        0.20        1.37      4.61 o 
   3  14   8       47.12       58.88      6.40 o 
   4  14   8      170.00      190.02      9.28 o 
   5  14   8       38.91       50.01      6.56 o 
   0  16   8        4.99       -0.65      5.96 o 
   1  16   8        8.74       13.71      5.34 o 
   2  16   8        2.43       -0.12      6.01 o 
   3  16   8        9.42        8.17      5.23 o 
   2   1   9      164.00      141.30     18.54 o 
   3   1   9       19.18       22.38      7.69 o 
   4   1   9       12.58       14.87      7.95 o 
   5   1   9       30.86       30.94      6.48 o 
   6   1   9        4.44        7.13      5.63 o 
   1   3   9       76.63       82.33     14.88 o 
   2   3   9      223.69      236.66     22.15 o 
   3   3   9       15.99       13.76      7.93 o 
   4   3   9      100.18      106.64     11.90 o 
   5   3   9      254.19      234.98     16.34 o 
   6   3   9      194.76      205.91     17.36 o 
   1   5   9       59.08       57.94      6.52 o 
   2   5   9       32.72       35.02      7.27 o 
   3   5   9       41.11       34.77      7.44 o 
   4   5   9      121.45      110.91     12.40 o 
   5   5   9      801.70      883.69     29.51 o 
   1   7   9        1.23        6.68      4.19 o 
   2   7   9      109.65      120.63      9.97 o 
   3   7   9       34.90       35.06      7.57 o 
   4   7   9       85.29       65.99      9.06 o 
   5   7   9       16.94       11.58      8.40 o 
   1   9   9      401.81      449.06     12.48 o 
   2   9   9      355.15      353.82     12.91 o 
   3   9   9      103.90       96.60      9.77 o 
   4   9   9      154.09      153.62     11.41 o 
   1  11   9       46.07       64.18      6.73 o 
                                                 
